# Supplementary material for: Experimental transmission of Stony Coral Tissue Loss Disease results in differential microbial responses within coral mucus and tissue
Source: ISME Commun. 2022 May 30;2:46. doi: 10.1038/s43705-022-00126-3 (PMC9723713; doi:10.1038/s43705-022-00126-3)
Supplement: Supplementary file 8 — Supplementary Table 1 [file 43705_2022_126_MOESM8_ESM.xlsx]

## Sheet: Transmission Exp Samples
SampleID	Sample Type	Treatment	Species	Health Status	Original	Remaining after Ccleaned	Percent Remaining
1345A-TF-H-CN-M-ProjK	Mucus	Experimental	Colpophyllia natans	Healthy	193312	124532	64.4212
1345B-TF-D-CN-M-ProjK	Mucus	Experimental	Colpophyllia natans	Disease	107780	95942	89.0193
1370A-TF-D-CN-M-ProjJ	Mucus	Experimental	Colpophyllia natans	Disease	124226	95444	76.8366
1370B-TF-H-CN-M-ProjK	Mucus	Experimental	Colpophyllia natans	Healthy	86507	57979	67.0223
1655A-TF-D-CN-M-ProjI	Mucus	Experimental	Colpophyllia natans	Disease	118283	80552	68.3851
1655D-TF-H-CN-M1-ProjM	Mucus	Experimental	Colpophyllia natans	Healthy	77299	28084	36.3316
1655D-TF-H-CN-M2-ProjM	Mucus	Experimental	Colpophyllia natans	Healthy	147567	53629	36.3421
1661A-TF-D-CN-M-ProjJ	Mucus	Experimental	Colpophyllia natans	Disease	112356	98771	87.9125
1661B-TF-H-CN-M-ProjK	Mucus	Experimental	Colpophyllia natans	Healthy	87639	6037	6.89305
1692A-TF-D-CN-M-ProjL	Mucus	Experimental	Colpophyllia natans	Disease	47101	43910	93.2252
1692B-TF-H-CN-M-ProjL	Mucus	Experimental	Colpophyllia natans	Healthy	48530	17442	35.9407
1833A-TF-H-CN-M-ProjI	Mucus	Experimental	Colpophyllia natans	Healthy	124199	72263	58.1832
1833B-TF-D-CN-M-ProjJ	Mucus	Experimental	Colpophyllia natans	Disease	108908	98343	90.2992
1848A-TF-D-CN-M-ProjM	Mucus	Experimental	Colpophyllia natans	Disease	51534	42059	81.6141
1848B-TD-H-CN-M-ProjI	Mucus	Experimental	Colpophyllia natans	Healthy	131149	83103	63.3653
1863-TF-D-CN-M-ProjK	Mucus	Experimental	Colpophyllia natans	Disease	33118	20107	60.7132
1863A-TF-H-CN-M-ProjJ	Mucus	Experimental	Colpophyllia natans	Healthy	127623	96907	75.9322
LibS-1345B-TF-D-CN-T	Tissue	Experimental	Colpophyllia natans	Disease	80897	40883	50.61
LibS-1370B-TF-H-CN-T	Tissue	Experimental	Colpophyllia natans	Healthy	93103	77801	83.5709
LibS-1692A-TF-D-CN-T	Tissue	Experimental	Colpophyllia natans	Disease	93785	84379	91.6341
LibT-1848B-TF-H-CN-T	Tissue	Experimental	Colpophyllia natans	Healthy	68773	10872	15.8769
LibU2-1345A-TF-H-CN-T	Tissue	Experimental	Colpophyllia natans	Healthy	152402	7503	5.40807
LibU2-1370A-TF-D-CN-T	Tissue	Experimental	Colpophyllia natans	Disease	45674	41739	91.3846
LibU2-1661A-TF-D-CN-T	Tissue	Experimental	Colpophyllia natans	Disease	105655	52851	50.1813
LibU2-1692B-TF-H-CN-T	Tissue	Experimental	Colpophyllia natans	Healthy	112895	73025	64.684
LibU2-1833B-TF-D-CN-T	Tissue	Experimental	Colpophyllia natans	Disease	89857	69665	77.531
LibU2-1848A-TF-D-CN-T	Tissue	Experimental	Colpophyllia natans	Disease	51913	32424	62.4583
LibU2-1863-TF-D-CN-T	Tissue	Experimental	Colpophyllia natans	Disease	74610	50019	67.0406
LibV-1661B-TF-H-CN-T	Tissue	Experimental	Colpophyllia natans	Healthy	97508	27387	28.0869
LibV-1833A-TF-H-CN-T	Tissue	Experimental	Colpophyllia natans	Healthy	84394	44501	52.7301
LibV-1863A-TF-H-CN-T	Tissue	Experimental	Colpophyllia natans	Healthy	88833	28723	32.3427
1301-TF-D-DL-M-ProjL	Mucus	Experimental	Diploria labyrinthiformis	Disease	42729	36751	86.0095
1301-TF-H-DL-M-ProjL	Mucus	Experimental	Diploria labyrinthiformis	Healthy	89569	20158	22.5056
1312-TF-H-DL-M-ProjJ	Mucus	Experimental	Diploria labyrinthiformis	Healthy	128667	60583	47.2833
1313-TF-D-DL-M-ProjL	Mucus	Experimental	Diploria labyrinthiformis	Disease	85569	71242	83.2615
1313-TF-H-DL-M-ProjL	Mucus	Experimental	Diploria labyrinthiformis	Healthy	94283	39206	42.627
1323-TF-H-DL-M-ProjM	Mucus	Experimental	Diploria labyrinthiformis	Healthy	52551	36615	69.7932
1335-TF-H-DL-M-ProjJ	Mucus	Experimental	Diploria labyrinthiformis	Healthy	105820	23379	22.0932
1365-TF-D-DL-M-ProjJ	Mucus	Experimental	Diploria labyrinthiformis	Disease	110166	69065	62.729
1365-TF-H-DL-M-ProjM	Mucus	Experimental	Diploria labyrinthiformis	Healthy	77791	57346	73.718
1369-TF-H-DL-M-ProjJ	Mucus	Experimental	Diploria labyrinthiformis	Healthy	141264	117437	83.1429
1695-TA-H-DL-M-ProjI	Mucus	Experimental	Diploria labyrinthiformis	Healthy	149704	40331	26.9405
1695-TF-D-DL-M-ProjM	Mucus	Experimental	Diploria labyrinthiformis	Disease	99297	83330	83.92
1695-TF-H-DL-M-ProjM	Mucus	Experimental	Diploria labyrinthiformis	Healthy	57900	19024	33.7098
LibS-1301-TF-H-DL-T	Tissue	Experimental	Diploria labyrinthiformis	Healthy	84445	48766	57.7855
LibS-1313-TF-D-DL-T	Tissue	Experimental	Diploria labyrinthiformis	Disease	115962	91808	80.0469
LibS-1323-TF-H-DL-T	Tissue	Experimental	Diploria labyrinthiformis	Healthy	132684	54452	53.8271
LibS-1365-TF-D-DL-T	Tissue	Experimental	Diploria labyrinthiformis	Disease	88038	82032	93.2438
LibT-1301-TF-D-DL-T	Tissue	Experimental	Diploria labyrinthiformis	Disease	75765	67478	89.0622
LibT-1369-TF-H-DL-T	Tissue	Experimental	Diploria labyrinthiformis	Healthy	46960	30476	64.8978
LibU2-1312-TF-H-DL-T	Tissue	Experimental	Diploria labyrinthiformis	Healthy	56392	6024	12.289
LibU2-1695-TF-H-DL-T	Tissue	Experimental	Diploria labyrinthiformis	Healthy	42604	24541	58.0791
LibV-1335-TF-H-DL-T	Tissue	Experimental	Diploria labyrinthiformis	Healthy	89373	19332	53.4971
1226A-TF-D-MC-M-ProjM	Mucus	Experimental	Montastrea cavernosa	Disease	161706	145464	90.0579
1226B-TF-H-MC-M-ProjJ	Mucus	Experimental	Montastrea cavernosa	Healthy	111509	65470	58.9701
1356D-TF-H-MC-M-ProjK	Mucus	Experimental	Montastrea cavernosa	Healthy	1	1	100
1356E-TF-D-MC-M-ProjK	Mucus	Experimental	Montastrea cavernosa	Disease	75930	56292	74.1367
1360C-TF-H-MC-M-ProjI	Mucus	Experimental	Montastrea cavernosa	Healthy	109404	94023	86.049
1360D-TF-D-MC-M-ProjJ	Mucus	Experimental	Montastrea cavernosa	Disease	120821	100405	83.1023
1363A-TF-H-MC-M-ProjI	Mucus	Experimental	Montastrea cavernosa	Healthy	130952	72491	55.3585
1363B-TF-D-MC-M-ProjK	Mucus	Experimental	Montastrea cavernosa	Disease	82509	67071	81.2893
1368A-TF-H-MC-M-ProjM	Mucus	Experimental	Montastrea cavernosa	Healthy	243608	195507	80.2621
1368E-TF-D-MC-M-ProjI	Mucus	Experimental	Montastrea cavernosa	Disease	141073	123183	88.2011
1379C-TF-D-MC-M-ProjK	Mucus	Experimental	Montastrea cavernosa	Disease	88166	75269	85.3833
1379E-TF-H-MC-M-ProjI	Mucus	Experimental	Montastrea cavernosa	Healthy	171022	105511	62.3423
1662D-TF-H-MC-M-ProjL	Mucus	Experimental	Montastrea cavernosa	Healthy	36224	29452	81.3301
1662H-TF-D-MC-M-ProjM	Mucus	Experimental	Montastrea cavernosa	Disease	166205	107252	64.5299
1669A-TF-D-MC-M-ProjI	Mucus	Experimental	Montastrea cavernosa	Disease	145715	122651	84.1718
LibS-1226A-TF-D-MC-T	Tissue	Experimental	Montastrea cavernosa	Disease	93519	69227	74.7581
LibS-1379C-TF-D-MC-T	Tissue	Experimental	Montastrea cavernosa	Disease	89372	62429	69.8563
LibT-1662D-TF-H-MC-T	Tissue	Experimental	Montastrea cavernosa	Healthy	162010	111899	70.1846
LibV-1360C-TF-H-MC-T	Tissue	Experimental	Montastrea cavernosa	Healthy	142952	71689	57.1779
LibV-1363B-TF-D-MC-T	Tissue	Experimental	Montastrea cavernosa	Disease	103631	57046	68.9215
LibV-1368A-TF-H-MC-T	Tissue	Experimental	Montastrea cavernosa	Healthy	116163	83647	72.0944
LibV-1368E-TF-D-MC-T	Tissue	Experimental	Montastrea cavernosa	Disease	106515	77132	81.0402
LibV-1662H-TF-D-MC-T	Tissue	Experimental	Montastrea cavernosa	Disease	117160	51305	56.6294
LibY-1356E-TF-D-MC-T	Tissue	Experimental	Montastrea cavernosa	Disease	187845	140210	77.4458
LibY-1360D-TF-D-MC-T	Tissue	Experimental	Montastrea cavernosa	Disease	137205	101968	76.1036
1305A-TF-H-OA-M-ProjM	Mucus	Experimental	Orbicella annularis	Healthy	127220	118228	92.9516
1305B-TF-D-OA-M-ProjK	Mucus	Experimental	Orbicella annularis	Disease	83510	47764	57.1955
1327A-TF-D-OA-M-ProjJ	Mucus	Experimental	Orbicella annularis	Disease	138984	95077	68.4086
1327B-TF-H-OA-M-ProjK	Mucus	Experimental	Orbicella annularis	Healthy	78793	68828	87.6931
1338A-TF-H-OA-M-ProjK	Mucus	Experimental	Orbicella annularis	Healthy	89795	84924	94.5754
1338C-TF-D-OA-M-ProjL	Mucus	Experimental	Orbicella annularis	Disease	62327	20470	32.8429
1342D-TF-H-OA-M-ProjK	Mucus	Experimental	Orbicella annularis	Healthy	80657	69096	85.6665
1364A-TF-H-OA-M-ProjI	Mucus	Experimental	Orbicella annularis	Healthy	115885	66098	57.1964
1364B-TF-D-OA-M-ProjI	Mucus	Experimental	Orbicella annularis	Disease	146905	84601	57.6168
1610D-TF-D-OA-M-ProjJ	Mucus	Experimental	Orbicella annularis	Disease	158352	132914	83.9358
1610E-TF-H-OA-M-ProjI	Mucus	Experimental	Orbicella annularis	Healthy	131052	120389	91.8635
1669C-TF-H-OA-M-ProjK	Mucus	Experimental	Orbicella annularis	Healthy	129887	90181	70.8547
1831A-TF-D-OA-M-ProjK	Mucus	Experimental	Orbicella annularis	Disease	107333	96032	89.4879
1831B-TF-H-OA-M-ProjL	Mucus	Experimental	Orbicella annularis	Healthy	114552	109313	95.4824
1835A-TF-D-OA-M-ProjI	Mucus	Experimental	Orbicella annularis	Disease	115709	108420	93.7006
1835B-TF-H-OA-M-ProjJ	Mucus	Experimental	Orbicella annularis	Healthy	86401	74475	86.205
1835B-TF-H-OA-M-Repeat-ProjK	Mucus	Experimental	Orbicella annularis	Healthy	55595	47603	85.6246
1835B-TF-H-OA-M-Repeat-ProjL	Mucus	Experimental	Orbicella annularis	Healthy	70188	60572	86.2997
1835B-TF-H-OA-M-Repeat-ProjM	Mucus	Experimental	Orbicella annularis	Healthy	100266	86048	85.8197
LibI-1835B-TF-H-OA-M-ProjI	Mucus	Experimental	Orbicella annularis	Healthy	101237	86888	85.8283
LibS-1305A-TF-H-OA-T	Tissue	Experimental	Orbicella annularis	Healthy	69901	52060	75.8086
LibS-1364B-TF-D-OA-T	Tissue	Experimental	Orbicella annularis	Disease	96063	91318	95.073
LibS-1610E-TF-H-OA-T	Tissue	Experimental	Orbicella annularis	Healthy	109768	78539	71.55
LibT-1327B-TF-H-OA-T	Tissue	Experimental	Orbicella annularis	Healthy	171668	22280	12.9785
LibT-1338A-TF-H-OA-T	Tissue	Experimental	Orbicella annularis	Healthy	180869	76393	45.3721
LibT-1342D-TF-H-OA-T	Tissue	Experimental	Orbicella annularis	Healthy	166851	121143	72.6085
LibT-1364A-TF-H-OA-T	Tissue	Experimental	Orbicella annularis	Healthy	23512	20901	88.895
LibU2-1305B-TF-D-OA-T	Tissue	Experimental	Orbicella annularis	Disease	51916	38099	73.4995
LibU2-1342C-TF-D-OA-T	Tissue	Experimental	Orbicella annularis	Disease	76938	59801	77.7639
LibU2-1831A-TF-D-OA-T	Tissue	Experimental	Orbicella annularis	Disease	44051	30911	70.2073
LibV-1831B-TF-H-OA-T	Tissue	Experimental	Orbicella annularis	Healthy	119110	42200	38.0573
LibV-1835B-TF-H-OA-T	Tissue	Experimental	Orbicella annularis	Healthy	102438	77207	75.3939
LibY-1327A-TF-D-OA-T	Tissue	Experimental	Orbicella annularis	Disease	199071	169020	85.037
LibY-1338C-TF-D-OA-T	Tissue	Experimental	Orbicella annularis	Disease	72611	60844	85.852
LibY-1610D-TF-D-OA-T	Tissue	Experimental	Orbicella annularis	Disease	311587	287917	92.4978
LibY-1835A-TF-D-OA-T	Tissue	Experimental	Orbicella annularis	Disease	123836	90655	73.6482
1295D-TF-D-PA-M-ProjJ	Mucus	Experimental	Porites astreoides	Disease	122579	95492	77.9065
1295E-TF-H-PA-M-ProjL	Mucus	Experimental	Porites astreoides	Healthy	66215	55709	84.1471
1304E-TF-D-PA-M-ProjL	Mucus	Experimental	Porites astreoides	Disease	179259	159601	89.0337
1304G-TF-H-PA-MProjI	Mucus	Experimental	Porites astreoides	Healthy	102782	102453	99.6799
1633A-TF-D-PA-M-ProjJ	Mucus	Experimental	Porites astreoides	Disease	113194	96954	85.6529
1633B-TF-H-PA-M-ProjL	Mucus	Experimental	Porites astreoides	Healthy	83513	83271	99.7102
1666B-TF-H-PA-M-ProjM	Mucus	Experimental	Porites astreoides	Healthy	143441	133444	93.0334
1666C-TF-D-PA-M-ProjM	Mucus	Experimental	Porites astreoides	Disease	146646	139514	95.138
1681A-TF-D-PA-M-ProjJ	Mucus	Experimental	Porites astreoides	Disease	90020	85783	95.2933
1681B-TF-H-PA-M-ProjL	Mucus	Experimental	Porites astreoides	Healthy	111787	104462	93.4966
1827C-TF-H-PA-M-ProjM	Mucus	Experimental	Porites astreoides	Healthy	148009	138052	94.2571
1827E-TF-D-PA-M-ProjJ	Mucus	Experimental	Porites astreoides	Disease	98296	75368	76.6786
1858A-TF-H-PA-M-ProjJ	Mucus	Experimental	Porites astreoides	Healthy	116385	115546	99.2791
1858C-TF-D-PA-M-ProjM	Mucus	Experimental	Porites astreoides	Disease	138214	118901	86.0267
2186A-TF-D-PA-M-ProjJ	Mucus	Experimental	Porites astreoides	Disease	110220	104972	95.2386
2186B-TF-H-PA-M-ProjM	Mucus	Experimental	Porites astreoides	Healthy	66179	65009	98.6144
LibS-1633B-TF-H-PA-T	Tissue	Experimental	Porites astreoides	Healthy	80882	11092	13.7138
LibS-1666C-TF-D-PA-T	Tissue	Experimental	Porites astreoides	Disease	76048	39610	52.0855
LibS-1858-TF-D-PA-T	Tissue	Experimental	Porites astreoides	Disease	105997	23499	22.2053
LibT-1633A-TF-D-PA-T	Tissue	Experimental	Porites astreoides	Disease	50682	26691	52.6637
LibT-1666B-TF-H-PA-T	Tissue	Experimental	Porites astreoides	Healthy	127504	50671	39.7431
LibT-1827C-TF-H-PA-T	Tissue	Experimental	Porites astreoides	Healthy	91955	8222	8.9609
LibT-1827E-TF-D-PA-T	Tissue	Experimental	Porites astreoides	Disease	71073	31940	44.9397
LibT-1858A-TF-H-PA-T	Tissue	Experimental	Porites astreoides	Healthy	58109	22045	37.9477
LibT-2186A-TF-D-PA-T	Tissue	Experimental	Porites astreoides	Disease	145163	17286	11.908
LibU2-1304E-TF-D-PA-T	Tissue	Experimental	Porites astreoides	Disease	46466	15608	33.5902
LibU2-1681A-TF-D-PA-T	Tissue	Experimental	Porites astreoides	Disease	62333	13714	22.0204
LibU2-1681B-TF-H-PA-T	Tissue	Experimental	Porites astreoides	Healthy	47657	11298	23.73
LibU2-2186-TF-H-PA-T	Tissue	Experimental	Porites astreoides	Healthy	30611	22414	73.222
LibV-1295D-TF-D-PA-T	Tissue	Experimental	Porites astreoides	Disease	153348	92755	60.4866
LibV-1295E-TF-H-PA-T	Tissue	Experimental	Porites astreoides	Healthy	81712	53050	64.9403
LibV-1304G-TF-H-PA-T	Tissue	Experimental	Porites astreoides	Healthy	120281	37554	31.2285
1320A-TF-H-PS-M-ProjM	Mucus	Experimental	Pseudodiploria strigosa	Healthy	201838	117060	57.997
1320B-TF-D-PS-M-ProjL	Mucus	Experimental	Pseudodiploria strigosa	Disease	35229	30108	85.4637
1326D-TF-D-PS-M-ProjI	Mucus	Experimental	Pseudodiploria strigosa	Disease	140109	102052	72.8376
1326E-TF-H-PS-M-ProjL	Mucus	Experimental	Pseudodiploria strigosa	Healthy	33875	4735	13.9779
1347A-TF-D-PS-M-ProjL	Mucus	Experimental	Pseudodiploria strigosa	Disease	84314	73598	87.2904
1347B-TF-H-PS-M-ProjM	Mucus	Experimental	Pseudodiploria strigosa	Healthy	92397	67340	72.9342
1672D-TF-D-PS-M-ProjJ	Mucus	Experimental	Pseudodiploria strigosa	Disease	139433	100963	72.4477
1672E-TF-H-PS-M-ProjM	Mucus	Experimental	Pseudodiploria strigosa	Healthy	115434	63781	55.7089
1840A-TF-D-PS-M-ProjM	Mucus	Experimental	Pseudodiploria strigosa	Disease	99162	64024	64.5651
1840B-TF-H-PS-M-ProjJ	Mucus	Experimental	Pseudodiploria strigosa	Healthy	115393	15133	13.1143
1842A-TF-D-PS-M-ProjJ	Mucus	Experimental	Pseudodiploria strigosa	Disease	104904	77288	73.675
1842B-TF-H-PS-M-ProjL	Mucus	Experimental	Pseudodiploria strigosa	Healthy	99739	74006	74.32
1864A-TF-H-PS-M-ProjM	Mucus	Experimental	Pseudodiploria strigosa	Healthy	77472	14085	18.1808
1864B-TF-D-PS-M-ProjJ	Mucus	Experimental	Pseudodiploria strigosa	Disease	103812	88100	84.8688
1870A-TF-H-PS-M-ProjL	Mucus	Experimental	Pseudodiploria strigosa	Healthy	54551	13219	24.4578
1870D-TF-D-PS-M-ProjK	Mucus	Experimental	Pseudodiploria strigosa	Disease	87554	55092	62.9235
LibS-1870A-TF-H-PS-T	Tissue	Experimental	Pseudodiploria strigosa	Healthy	86580	39974	50.5117
LibT-1326E-TF-H-PS-T	Tissue	Experimental	Pseudodiploria strigosa	Healthy	79398	16692	21.925
LibT-1842A-TF-D-PS-T	Tissue	Experimental	Pseudodiploria strigosa	Disease	139263	122153	89.527
LibT-1842B-TF-H-PS-T	Tissue	Experimental	Pseudodiploria strigosa	Healthy	39090	28838	75.9018
LibU2-1347A-TF-D-PS-T	Tissue	Experimental	Pseudodiploria strigosa	Disease	55334	29307	52.9638
LibU2-1672D-TF-D-PS-T	Tissue	Experimental	Pseudodiploria strigosa	Disease	55078	43932	80.7473
LibU2-1870D-TF-D-PS-T	Tissue	Experimental	Pseudodiploria strigosa	Disease	85192	75015	88.054
LibV-1320A-TF-H-PS-T	Tissue	Experimental	Pseudodiploria strigosa	Healthy	84110	2971	3.53228
LibV-1320B-TF-D-PS-T	Tissue	Experimental	Pseudodiploria strigosa	Disease	81654	75355	92.4143
LibV-1326D-TF-D-PS-T	Tissue	Experimental	Pseudodiploria strigosa	Disease	99460	94768	95.4675
LibV-1347B-TF-H-PS-T	Tissue	Experimental	Pseudodiploria strigosa	Healthy	99016	30977	31.2848
LibV-1864A-TF-H-PS-T	Tissue	Experimental	Pseudodiploria strigosa	Healthy	97930	34945	38.5765
LibY-1864B-TF-D-PS-T	Tissue	Experimental	Pseudodiploria strigosa	Disease	178561	97013	59.1831
1319A-TF-H-SS-M-ProjJ	Mucus	Experimental	Siderastrea siderea	Healthy	93011	55776	60.4896
1319H-TF-D-SS-M-ProjJ	Mucus	Experimental	Siderastrea siderea	Disease	122523	96569	78.817
1339A-TF-D-SS-M-ProjK	Mucus	Experimental	Siderastrea siderea	Disease	138505	108800	78.5531
1339C-TF-H-SS-M-ProjK	Mucus	Experimental	Siderastrea siderea	Healthy	103995	52647	63.4579
1350F-TF-H-SS-M-ProjL	Mucus	Experimental	Siderastrea siderea	Healthy	33372	19148	57.8
1350G-TF-D-SS-M-ProjI	Mucus	Experimental	Siderastrea siderea	Disease	115146	93001	80.7679
1350G-TF-D-SS-M-ProjJ	Mucus	Experimental	Siderastrea siderea	Disease	117364	99887	85.113
1613A-TF-D-SS-M-ProjL	Mucus	Experimental	Siderastrea siderea	Disease	26012	18170	69.8524
1613B-TF-H-SS-M-ProjK	Mucus	Experimental	Siderastrea siderea	Healthy	157226	98415	62.5997
1654A-TF-D-SS-M-ProjM	Mucus	Experimental	Siderastrea siderea	Disease	58561	27864	47.5812
1654B-TF-H-SS-M-ProjK	Mucus	Experimental	Siderastrea siderea	Healthy	76434	46746	61.1639
1659D-TF-H-SS-M-ProjI	Mucus	Experimental	Siderastrea siderea	Healthy	126716	103635	81.8721
1659E-TF-D-SS-M-ProjK	Mucus	Experimental	Siderastrea siderea	Disease	112421	95971	85.3675
1826C-TF-D-SS-M-ProjM	Mucus	Experimental	Siderastrea siderea	Disease	60802	41602	68.4649
1826E-TF-H-SS-M-ProjM	Mucus	Experimental	Siderastrea siderea	Healthy	98937	54746	55.3342
2199D-TF-D-SS-M-ProjJ	Mucus	Experimental	Siderastrea siderea	Disease	112396	97431	86.6899
2199E-TF-H-SS-M-ProjJ	Mucus	Experimental	Siderastrea siderea	Healthy	122614	81725	68.5688
LibS-1339C-TF-H-SS-T	Tissue	Experimental	Siderastrea siderea	Healthy	80400	24411	31.6493
LibS-1350F-TF-H-SS-T	Tissue	Experimental	Siderastrea siderea	Healthy	63481	18336	29.9176
LibS-1613A-TF-D-SS-T	Tissue	Experimental	Siderastrea siderea	Disease	106419	22695	22.2028
LibS-1654B-TF-H-SS-T	Tissue	Experimental	Siderastrea siderea	Healthy	76163	9838	14.3928
LibS-1659DTF-H-SS-T	Tissue	Experimental	Siderastrea siderea	Healthy	82346	66562	80.8321
LibS-1659E-TF-D-SS-T	Tissue	Experimental	Siderastrea siderea	Disease	105519	65632	62.548
LibS-2199D-TF-D-SS-T	Tissue	Experimental	Siderastrea siderea	Disease	186360	112899	64.7424
LibT-1339A-TF-D-SS-T	Tissue	Experimental	Siderastrea siderea	Disease	119360	43298	36.6706
LibT-1350G-TF-D-SS-T	Tissue	Experimental	Siderastrea siderea	Disease	93002	58725	63.2191
LibT-1613B-TF-H-SS-T	Tissue	Experimental	Siderastrea siderea	Healthy	153899	10022	6.51856
LibU2-1319H-TF-D-SS-T	Tissue	Experimental	Siderastrea siderea	Disease	35358	5703	16.183
LibU2-1654A-TF-D-SS-T	Tissue	Experimental	Siderastrea siderea	Disease	29644	22134	75.3576
LibU2-1826C-TF-D-SS-T	Tissue	Experimental	Siderastrea siderea	Disease	53020	15108	28.6892
LibU2-1826E-TF-H-SS-T	Tissue	Experimental	Siderastrea siderea	Healthy	53577	10484	19.5812
LibV-1319A-TF-H-SS-T	Tissue	Experimental	Siderastrea siderea	Healthy	135503	41807	30.924
LibV-2199E-TF-H-SS-T	Tissue	Experimental	Siderastrea siderea	Healthy	86790	52369	62.816
LibY-1Flat-DD-OA-T	Tissue	2018 Field	Orbicella annularis	Diseased	255327	167697	69.3135
LibY-2Flat-DD-OA-T	Tissue	2018 Field	Orbicella annularis	Diseased	508282	387904	84.644
1Flat-DD-OA-M-ProjK	Mucus	2018 Field	Orbicella annularis	Diseased	32734	24251	75.4995
2Flat-DD-OA-M-ProjL	Mucus	2018 Field	Orbicella annularis	Diseased	73781	54240	73.5149
3-FLAT-DD-OA-M-ProjM	Mucus	2018 Field	Orbicella annularis	Diseased	64229	48832	78.8491
6Flat-DD-OA-M-ProjM	Mucus	2018 Field	Orbicella annularis	Diseased	141471	119833	84.705
LibS-3FLAT-DD-OA-T	Tissue	2018 Field	Orbicella annularis	Diseased	87596	18503	64.6354
LibS-6FLAT-DD-OA-T	Tissue	2018 Field	Orbicella annularis	Diseased	62599	41688	66.6065
LibY-4Flat-DD-PS-T	Tissue	2018 Field	Pseudodiploria strigosa	Diseased	396747	330376	83.273
LibY-7Flat-DD-PS-T	Tissue	2018 Field	Pseudodiploria strigosa	Diseased	85661	50202	58.6054
1Flat-DD-PS-M-ProjK	Mucus	2018 Field	Pseudodiploria strigosa	Diseased	102681	67274	65.5233
4Flat-DD-PS-M-ProjL	Mucus	2018 Field	Pseudodiploria strigosa	Diseased	93063	59571	64.0115
5Flat-DD-PS-M-ProjM	Mucus	2018 Field	Pseudodiploria strigosa	Diseased	44243	41337	93.4317
7Flat-DD-PS-M-ProjK	Mucus	2018 Field	Pseudodiploria strigosa	Diseased	79179	57398	72.4914
LibU2-1FLAT-DD-PS-T	Tissue	2018 Field	Pseudodiploria strigosa	Diseased	62429	13414	21.4868
90tiss	Mucus+Tissue Slurry	2019 Field	Colpophyllia natans	Diseased	94271	61948	65.7466
215tiss	Mucus+Tissue Slurry	2019 Field	Colpophyllia natans	Diseased	104110	93354	89.6705
229tiss	Mucus+Tissue Slurry	2019 Field	Colpophyllia natans	Diseased	96101	82656	86.0116
256tiss	Mucus+Tissue Slurry	2019 Field	Colpophyllia natans	Diseased	81615	73497	90.0533
262tiss	Mucus+Tissue Slurry	2019 Field	Colpophyllia natans	Diseased	79455	68197	85.831
264tiss	Mucus+Tissue Slurry	2019 Field	Colpophyllia natans	Diseased	104224	66274	63.588
78Ltiss	Mucus+Tissue Slurry	2019 Field	Colpophyllia natans	Diseased	109376	85626	78.2859
81Ltiss	Mucus+Tissue Slurry	2019 Field	Colpophyllia natans	Diseased	103546	79053	76.3574
94tiss	Mucus+Tissue Slurry	2019 Field	Meandrina meandrites	Diseased	97024	88152	90.8621
99tiss	Mucus+Tissue Slurry	2019 Field	Meandrina meandrites	Diseased	82722	51474	62.2422
84Ltiss	Mucus+Tissue Slurry	2019 Field	Meandrina meandrites	Diseased	97527	68129	69.9919
81tiss	Mucus+Tissue Slurry	2019 Field	Montastrea cavernosa	Diseased	98808	81451	82.4336
82tiss	Mucus+Tissue Slurry	2019 Field	Montastrea cavernosa	Diseased	89939	77375	86.0305
83tiss	Mucus+Tissue Slurry	2019 Field	Montastrea cavernosa	Diseased	64869	59750	92.1087
217tiss	Mucus+Tissue Slurry	2019 Field	Montastrea cavernosa	Diseased	115505	103244	89.4108
224tiss	Mucus+Tissue Slurry	2019 Field	Montastrea cavernosa	Diseased	97988	87420	89.215
75Ltiss	Mucus+Tissue Slurry	2019 Field	Montastrea cavernosa	Diseased	88114	73891	83.914
85tiss	Mucus+Tissue Slurry	2019 Field	Orbicella franksi	Diseased	59754	42561	71.227
92tiss	Mucus+Tissue Slurry	2019 Field	Orbicella franksi	Diseased	87979	84336	95.8592
103tiss	Mucus+Tissue Slurry	2019 Field	Orbicella franksi	Diseased	104392	101091	96.8379
93tiss	Mucus+Tissue Slurry	2019 Field	Colpophyllia natans	Healthy	108915	71165	65.3399
222tiss	Mucus+Tissue Slurry	2019 Field	Colpophyllia natans	Healthy	95207	94030	98.7637
232tiss	Mucus+Tissue Slurry	2019 Field	Colpophyllia natans	Healthy	93962	64464	68.6256
235tiss	Mucus+Tissue Slurry	2019 Field	Colpophyllia natans	Healthy	87019	70705	81.4546
250tiss	Mucus+Tissue Slurry	2019 Field	Colpophyllia natans	Healthy	110481	40306	36.514
251tiss	Mucus+Tissue Slurry	2019 Field	Colpophyllia natans	Healthy	122386	91162	74.5085
79Ltiss	Mucus+Tissue Slurry	2019 Field	Colpophyllia natans	Healthy	106927	75721	70.8811
82Ltiss	Mucus+Tissue Slurry	2019 Field	Colpophyllia natans	Healthy	82518	77565	94.0098
102tiss	Mucus+Tissue Slurry	2019 Field	Meandrina meandrites	Healthy	107974	94809	87.9026
105tiss	Mucus+Tissue Slurry	2019 Field	Meandrina meandrites	Healthy	86634	75840	87.5892
77Ltiss	Mucus+Tissue Slurry	2019 Field	Meandrina meandrites	Healthy	94156	74766	79.4065
83Ltiss	Mucus+Tissue Slurry	2019 Field	Meandrina meandrites	Healthy	109395	96864	88.5498
84tiss	Mucus+Tissue Slurry	2019 Field	Montastrea cavernosa	Healthy	109340	85422	78.1251
87tiss	Mucus+Tissue Slurry	2019 Field	Montastrea cavernosa	Healthy	99895	86785	86.8912
88tiss	Mucus+Tissue Slurry	2019 Field	Montastrea cavernosa	Healthy	95297	78014	82.2303
212tiss	Mucus+Tissue Slurry	2019 Field	Montastrea cavernosa	Healthy	128115	103284	80.6354
214tiss	Mucus+Tissue Slurry	2019 Field	Montastrea cavernosa	Healthy	117794	96351	81.7962
220tiss	Mucus+Tissue Slurry	2019 Field	Montastrea cavernosa	Healthy	91374	53535	59.4929
228tiss	Mucus+Tissue Slurry	2019 Field	Montastrea cavernosa	Healthy	110177	98299	89.2192
230tiss	Mucus+Tissue Slurry	2019 Field	Montastrea cavernosa	Healthy	93126	63532	68.5211
86tiss	Mucus+Tissue Slurry	2019 Field	Orbicella franksi	Healthy	86486	65088	75.3567
89tiss	Mucus+Tissue Slurry	2019 Field	Orbicella franksi	Healthy	110112	88909	80.7741
91tiss	Mucus+Tissue Slurry	2019 Field	Orbicella franksi	Healthy	123730	100852	81.8387
95tiss	Mucus+Tissue Slurry	2019 Field	Meandrina meandrites	No Lesion	77777	75370	96.9053
97tiss	Mucus+Tissue Slurry	2019 Field	Montastrea cavernosa	No Lesion	116102	77676	66.9032
234tiss	Mucus+Tissue Slurry	2019 Field	Montastrea cavernosa	No Lesion	120744	98569	81.6347
76Ltiss	Mucus+Tissue Slurry	2019 Field	Montastrea cavernosa	No Lesion	117095	99351	84.8644
80Ltiss	Mucus+Tissue Slurry	2019 Field	Montastrea cavernosa	No Lesion	100411	71966	71.6824
LibY-PCR-Control	Control	NA	NA	NA	352	315	90.625
13-DNA-cont-ProjI	Control	NA	NA	NA	12360	12241	99.0372
14-DNA-cont-ProjI	Control	NA	NA	NA	26303	18058	68.6538
15-DNA-Control-ProjJ	Control	NA	NA	NA	8373	8303	99.164
16-DNA-Control-ProjJ	Control	NA	NA	NA	10212	9083	88.9444
LibV-Control3	Control	NA	NA	NA	69329	69058	99.6091
LibV-Control5	Control	NA	NA	NA	72931	72584	99.5352
LibU2-Control-1	Control	NA	NA	NA	46579	46378	99.6071
LibU2-Control-7	Control	NA	NA	NA	11046	10711	96.9672
LibU2-Control-A	Control	NA	NA	NA	6343	6289	99.1487
LibU2-Control-B	Control	NA	NA	NA	531	383	72.1281
LibT-Control-2	Control	NA	NA	NA	158	75	47.4684
LibT-PCR-CTRL	Control	NA	NA	NA	47532	47461	99.8506
LibS-CONTROL4	Control	NA	NA	NA	9097	8808	97.1969
17-DNA-Control-ProjJ	Control	NA	NA	NA	406	344	84.7291
18-DNA-Control-ProjK	Control	NA	NA	NA	301	284	94.3522
19-DNA-Control-ProjK	Control	NA	NA	NA	50107	37409	74.746
20-DNA-Control-ProjL	Control	NA	NA	NA	7244	7244	100
21-DNA-Control-ProjL	Control	NA	NA	NA	4889	4872	99.6523
22-DNA-Control-ProjM	Control	NA	NA	NA	21336	18670	87.5047
23-DNA-Control-ProjM	Control	NA	NA	NA	6073	5941	97.8264
24-DNA-Control-ProjL	Control	NA	NA	NA	67458	66911	99.1891
Blank-Field-ProjK	Control	NA	NA	NA	14249	14243	99.9579
Flat-Swab-Control-ProjM	Control	NA	NA	NA	141834	109885	77.4744
LibJ-PCR-Control-ProjJ	Control	NA	NA	NA	112	103	91.9643
LibL-PCR-Control-2-ProjM	Control	NA	NA	NA	248	228	91.9355
