# Supplementary material for: Experimental transmission of Stony Coral Tissue Loss Disease results in differential microbial responses within coral mucus and tissue
Source: ISME Commun. 2022 May 30;2:46. doi: 10.1038/s43705-022-00126-3 (PMC9723713; doi:10.1038/s43705-022-00126-3)
Supplement: Supplementary file 9 — Supplementary Table 2 [file 43705_2022_126_MOESM9_ESM.xlsx]

## Sheet: HeatMap alpha Healthy
		Mucus						Tissue
Taxonomic ID	ASV	P. strigosa	C. natans	M. cavernosa	O. annularis	S. siderea	P. astreoides	P. strigosa	C. natans	M. cavernosa	O. annularis	S. siderea	P. astreoides
Blastocatellaceae Blastocatella	70
Blattabacteriaceae	1366
Burkholderiaceae Achromobacter	139
Chloroflexaceae Candidatus Chlorothrix	11
Cyclobacteriaceae	128
Desulfobacteraceae Desulfatitalea	378
Endozoicomonadaceae Endozoicomonas	2
Endozoicomonadaceae Endozoicomonas	19
Endozoicomonadaceae Endozoicomonas	69
Flavobacteriaceae	244
Flavobacteriaceae Maritimimonas	258
Francisellaceae	5
Francisellaceae Allofrancisella	4
Gimesiaceae	1181
Halanaerobiaceae Halanaerobium	23
Methyloligellaceae	684
Methyloligellaceae	98
Microtrichaceae	319
Parvularculaceae	1306
Pirellulaceae Pir4 lineage	1029
PS1 clade	669
Pseudomonadaceae Pseudomonas	106
Rubinisphaeraceae	463
Spirochaetaceae Alkalispirochaeta	444
SS1-B-06-26	223
Terasakiellaceae	6
