# Supplementary material for: Experimental transmission of Stony Coral Tissue Loss Disease results in differential microbial responses within coral mucus and tissue
Source: ISME Commun. 2022 May 30;2:46. doi: 10.1038/s43705-022-00126-3 (PMC9723713; doi:10.1038/s43705-022-00126-3)
Supplement: Supplementary file 10 — Supplementary Table 3 [file 43705_2022_126_MOESM10_ESM.xlsx]

## Sheet: Sheet1
Family & Genus	ASV	Sequence	SCTLD	Blastn
Rhodobacteraceae	8	TACGGAGGGGGTTAGCGTTGTTCGGAATTACTGGGCGTAAAGCGCGCGTAGGCGGACCAGAAAGTTGGGGGTGAAATCCCGGGGCTCAACCCCGGAACTGCCTCCAAAACTCCTGGTCTTGAGTTCGAGAG		gut of prawn (MK589024.1), Leisingeria (bacteria MN252104.1), shrimp larviculture (KP301094.1; juvenile coral in Australia (KF619345.1);
Rhodobacteraceae Shimia	12	TACGGAGGGGGTTAGCGTTGTTCGGAATTACTGGGCGTAAAGCGCGCGTAGGCGGGTTGTTAAGTTAGAGGTGAAATCCCGGGGCTCAACCCCGGAACTGCCTTTAATACTGGCAACCTAGAGTTCGAGAG	100% Becker ASV 60; 97.32% Becker asv 111	North Pacific seawater (LC529771.1, MN145743.1); South Korea Seawater (KY275721.1); Indian ocean seawater (MH731659.1);
Rhodobacteraceae Nautella	13	TACGGAGGGGGTTAGCGTTGTTCGGAATTACTGGGCGTAAAGCGCGCGTAGGCGGATTAGTCAGTTAGAGGTGAAATCCCAGGGCTCAACCCTGGAACTGCCTTTAATACTGCTAGTCTTGAGTTCGAGAG	97.71% Meyer ; Rosales 98.47% (ASV29894) 97.71% (ASV29283); 97.62% ASV 111 Becker	seawater (MN145741.1; KY275546.1); coral (MK801658.1); sponge (MK690003.1); eelgrass (KY653010.1); marine sediment (MG385134.1);
Rhodobacteraceae	15	TACGGAGGGGGTTAGCGTTGTTCGGAATTACTGGGCGTAAAGCGCACGTAGGCGGATCGGAAAGTTGGGGGTGAAATCCCGGGGCTCAACCCCGGAACTGCCTCCAAAACTATCGGTCTAGAGTTCGAGAG	ASV24736 97.71 Rosales	marine sediment (MT525294, China MH715057.1, Curaco MK418021.1); marine sponge (China MT464643.1); marine aquarium (Ruegeria sp CP045384.1); shrimp gut (MK588894.1); Crustose coraline algae (Guam MK501334.1); coral (Ruegeria spp. MK617685.1)
Desulfovibrionaceae Halodesulfovibrio	28	TACTGAAGGTGCAAGCGTTAATCGGAATCACTGGGCGTAAAGCGCTCGTAGGTGGCTTTGTAAGTCAGGTGTGAAAGCCCACGGCTCAACCGTGGAATTGCACTTGATACTGCATCGCTAGAGTATAGGAG	100% ASV 13 Becker	marine sediment (MK874955.1); South korean seawater (KY275972.1); coral (Galaxea fascularis - KU353983.1); ship hull (KT373803.1); biofouling from corroded steel in marine environ. (KP682311.1); marine sponge (South China sea KJ562233.1 and Eilat KC854391.1); Black Band disease (Favia spp. Gulf of Eliat GU472160.1)
Prolixibacteraceae Roseimarinus	30	TACGGAGGGTGTAAGCGTTATCCGGATTTATTGGGTTTAAAGGGTACGTAGGCGGTAATATAAGTCAGTGGTGAAATCCTGCAGCTCAACTGTAGAACTGCCATTGAAACTGTATTACTTGAGTATACTTG		sewater (South Korea KY275584.1; San Diego JQ198771.1); albalone snail intestine (MH424688.1); soil (KU151740.1); Bohai sea sediment (China KU533814.1) ; crab intestine (HE610327.1); Black Band disease mat (Colpophyllia natans, Curaco HM768484.1) ; Black Band disease (Favia spp., Gulf of Eliat GU472408.1)
Arcobacteraceae Arcobacter	35	TACGGAGGGCGCAAGCGTTACTCGGAATCACTGGGCGTAAAGAGCGTGTAGGCGGATAATTAAGTCAGGAGTGAAATCCTATAGCTCAACTATAGAACTGCTCTTGAAACTGATTATCTAGAATATGGGAG	100% Becker ASV 21	seawater (South Korea KY277144.1); marine sediment (Arabian Sea JQ257781.1); White Plague Disease (Porites lutea, KC527432.1) ; mussels (CP032098.1) ; fish gut (Saudi Arabia KT952702.1) ; bottle nose dophin mouth (JQ215145.1); biofilm (Apalachicola Bay, Florida EF419236.1); mariana trench (MG580333.1)
Rubritaleaceae Rubritalea	43	TACGAAGGTCCCGAGCGTTATTCGGAATCACTGGGCGTAAAGGGAGCGTAGGCTGCGTGGTAAGTCAGATGTGAAATCTCAGGGCTCAACCCTGAAACTGCATCCGATACTGCCATGCTAGAGTAATGGAG		Porites compressa mucus (Maui FJ930530.1); Orbicella faveolata (FJ425653.1; FJ203454.1) ; White Plague Disease (Orbicella faveolata FJ203294.1); Galaxea fascicularis (China KU353891.1); marine biofilm (HM572068.1); sea cucumber feces (Micronesia AB543681.1); Black Band disease (Favia spp. Gulf of Eliat GU049086.1); Montipora spp. tissue (Australia FJ809353.1); healthy Stylophora pistillata (KC669…
Rhodobacteraceae Thalassobius	45	TACGGAGGGGGTTAGCGTTGTTCGGAATTACTGGGCGTAAAGCGCGCGTAGGCGGATTAGTAAGTTAGAGGTGAAATCCCGGGGCTCAACCCCGGAACTGCCTTTAATACTGCTAGTCTTGAGTTCGAGAG	100% Becker (ASV 111), 97.32% Becker (ASV 60), 100% Rosales (ASV 29283)	Coral mucus (Japan AB969730.1); Acropora millepora (MW828550.1); ; biofilm on glass (Australia JQ727049.1); Crustose coraline algae (Great Barrier Reef JQ179437.1); Black Band disease (Favia spp. Eliat GU472387.1 & Montipora hispida Great Barrier Reef GQ204842.1 & Diploria clivosa St. Croix EU019336.1) ; heat stressed juvenile Acropora tenuis (GU174700.1); Orbicella faveolata kept in an aquarium …
Rubritaleaceae Rubritalea	46	TACGAAGGTCCCGAGCGTTATTCGGAATCACTGGGCGTAAAGGGAGCGTAGGCTGCGTGGTAAGTCAGATGTGAAATCTCAGGGCTCAACCTTGAAACTGCATTCGATACTGCCATGCTAGAGTAATGGAG		Black Band disease Favia spp. Gulf of Eliat (GU471918.1)
Vibrionaceae Vibrio	53	TACGGAGGGTGCGAGCGTTAATCGGAATTACTGGGCGTAAAGCGCATGCAGGTGGTTTGTTAAGTCAGATGTGAAAGCCCTGGGCTCAACCCGGGAAGGTCATTTGAAACTGGCAAGCTAGAGTACTGTAG	100% Meyer ; 100% Becker ASV 54	coral (MK801653.1, Venezuela Montastrea spp. JX080371.1, Okinawa Montipora spp. AB470933.1, healthy Orbicella faveolata FJ203662.1 ); seawater (Korea KY276183.1); Black Band disease (Curaco Pseudodiploria strigosa HM768606.1, Curaco Colpophyllia natans HM768446.1, Eliat Favia spp. GU472063.1)
Peptostreptococcaceae Tepidibacter	54	TACGTAGGGGGCAAGCGTTATCCGGAATTACTGGGCGTAAAGGGTGCGTAGGCGGCCTTGTAAGTCAGAAGTGAAAGGCTACGGCTCAACCGTAGTAAGCTTTTGAAACTGCAGGGCTTGAGTGCAGGAGA	100% Becker ASV 36	soil (KR089510.1); Greece sediment (FR872935.1 & mangrove sediment MH091187.1); sponge in Florida (EF629779.1)
Rubritaleaceae Rubritalea	59	TACGAAGGTCCCGAGCGTTATTCGGAATCACTGGGCGTAAAGGGAGCGTAGGCTGCGCGGTAAGTCAGATGTGAAATCTCAGGGCTCAACCCTGAAACTGCATCCGATACTGCCGTGCTAGAGTAATGGAG		Seawater - Oxygen minimum zone (Mexico MG875696.1 & South China Aea HM134471.1); Stylophora pistillata (KC669000.1); Porites astreoides (GU118986.1); Orbicella annularis tissue Curacao (DQ200415.1)
Family XII Fusibacter	64	TACGTAGGGGGCAAGCGTTATCCGGAATCACTGGGCGTAAAGGGTGCGTAGGCGGTTTTTCAAGTCAGAAGTGAAAGGCTATGGCTCAACCATAGTAAGCTTTTGAAACTGTAAAACTTGAGTGCAGGAGA	100% ASV 44 Becker	Porites lutea white patch syndrome West Indian ocean (KF179748.1); White Plague Disease Pavona duerdeni (KC527302.1)& Orbicella faveolata (FJ203156.1) ; Black Band disease Favia spp. Eliat (GU472396.1); skeleton of Turbinaria mesenterina with white syndrome (EU780347.1); Pseudodiploria strigosa with Black Band disease (AY497297.1); white plague like syndrome Orbicella annularis (AF544876.1)
Rhodobacteraceae	75	TACGGAGGGGGTTAGCGTTGTTCGGAATTACTGGGCGTAAAGCGCGCGTAGGCGGATTAGTCAGTCAGAGGTGAAATCCCAGGGCTCAACCCTGGAACTGCCTTTGATACTGCTAGTCTTGAGTTCGAGAG	100% ASV 29894 Rosales; 99% Meyer Rhodo; 97.71 ASV25482 Rosales	shrimp gut (Mexico MK589181.1), coral (MH341655.1, Montastrea cavernosa KU170440.1), seawater (India MG011759.1, Brazil LT720666.1),
Marinifilaceae Marinifilum	77	TACGGAGGATTCGAGCGTTATCCGGATTTATTGGGTTTAAAGGGTCCGTAGGCGGGCTTGTAAGTCAGTGGTGAAATCTCACAGCTCAACTGTGAAACTGCCATTGATACTGCAGGTCTTGAATTTAGTTG	100% becker ASV 39	fish (KY003146.1); White Plague Disease Porites lutea (KC527457.10; sponge (HM100938.1) ; Orbicella faveolata kept in aquarium (FJ202968.1)
Arcobacteraceae Arcobacter	79	TACGGAGGGTGCAAGCGTTACTCGGAATCACTGGGCGTAAAGAGCGTGTAGGCGGGTTAATAAGTCAGATGTGAAAGCCTATGGCTCAACCATAGAACTGCATTTGAAACTGTTAACCTAGAATATGGGAG	100% Becker (ASV 48)	White Plague Disease Orbicella faveolata (FJ203111.1) & Porites lutea (KC527436.1); Black Band disease Favia spp. Eliat (GU472075.1) & Gorgonia ventalina Curaco (HM768631.1) ; Orbicella faveolata kept in aquarium (FJ202916.1)
Flavobacteriaceae Wenyingzhuangia	84	TACGGAGGGTGCAAGCGTTATCCGGAATCATTGGGTTTAAAGGGTTCGTAGGCTGCTTGATAAGTCAGAGGTGAAATCCCATCGCTTAACGATGGAACTGCCTTTGATACTGTTAGGCTTGAGTTGTATTG		None
Rhodobacteraceae	85	TACGGAGGGGGTTAGCGTTGTTCGGAATTACTGGGCGTAAAGCGCGCGTAGGCGGATTGGAAAGTTAGGGGTGAAATCCCAGGGCTCAACCCTGGAACTGCCCTTAAAACTCCCAGTCTAGAGTTCGAGAG	100% Becker (ASV 34)	South Korea sea water (KY278407.1) ; Porites white patch syndrome Porites lutea West Indian ocean (KF179791.1) ; Orbicella faveolata White Plague Disease (FJ203176)
Rhodobacteraceae	86	TACGGAGGGGGTTAGCGTTGTTCGGAATTACTGGGCGTAAAGCGCGCGTAGGCGGACTGGAAAGTTGGGGGTGAAATCCCGGGGCTCAACCCCGGAACTGCCTCCAAAACTCCCAGTCTAGAGTTCGAGAG	97.71% Rosales (ASV24736)	None
Rhodobacteraceae nautella	90	TACGGAGGGGGTTAGCGTTGTTCGGAATTACTGGGCGTAAAGCGCGCGTAGGCGGATTAGTCAGTTAGAGGTGAAATCCCGGGGCTCAACCCCGGAACTGCCTTTAATACTGCTAGTCTTGAGTTCGAGAG	99.24% Rosales (ASV 29283)	Subarctic North Pacific seawater (LC529779.1) & Kuwait (KP262773.1) ; Sargassum (MG432906.1); Acropora tenuis (MW828472.1);
Colwelliaceae thalassotalea	91	TACGGAGGGTGCGAGCGTTAATCGGAATTACTGGGCGTAAAGCGTGCGTAGGCGGATAGTTAAGCGAGATGTGAAATCCCGGGGCTCAACCTCGGAACTGCATTTCGAACTGGCTGTCTAGAGTCTTGTAG		Porites white path syndrome (Mayotte Porites lutea KF179771.1); White Plague Disease (Pavona duerdeni KC527285.1); Coral (Acropora millepora bacterial ID :Thalassotalea loyana MW828477.1 and Porites astreoides JN694790.1); Black Band disease (Curaco Gorgonia HM768684.1, Curaco Colpophyllia natans HM768482.1, Great Barrier Reef Montipora hispida GQ204894.1)
Family XII Fusibacter	97	TACGTAGGGGGCAAGCGTTATCCGGAATCACTGGGCGTAAAGGGAGTGTAGGCGGTCAAGCAAGTCAGAGGTGAAAGGCATCGGCTCAACCGGTGTAAGCCTTTGAAACTGTTTGACTTGAGTGCAGGAGA	100% Becker (ASV 135)	Shrimp gut (MK588880.1); marine sediment Hong Kong (JX391387.1) ; Black Band disease Pseudodiploria strigosa Curacao (HM768587) & Colpophyllia natans (HM768432.1) & Favia spp. in Eliat (GQ215128.1); Montipora Japan (AB470959.1) ; Orbicella faveolata in aquarium (FJ202981.1) ;
Flavobacteriaceae Nonlabens	100	TACGGAGGGTGCAAGCGTTATCCGGAATCATTGGGTTTAAAGGGTCCGTAGGCGGGTAATTAAGTCAGTGGTGAAATGCAGGGGCTCAACTCCGGCACTGCCATTGATACTGGTTATCTTGAATTATTGTG		mussel (KU845473.1); sediment Micronesia (CP011373.1) ; tiger prawn intestine (KF342365.1); White band disease Acropora cervicornis (KC736996); sea water (China KC002120.1& Great Barrier Reef DQ985854.1); lionfish (JX680781.1); Black Band disease Siderastrea siderea (EF123550)
Saccharospirillaceae Thalassolituus	112	TACGGAGGGTGCAAGCGTTAATCGGAATTACTGGGCGTAAAGCGCGCGTAGGTGGCTTGTTAAGCGGAATGTGAAAGCCCCGGGCTCAACCTGGGAACTGCATTGCGAACTGGCAAGCTAGAGTACAGTAG		seawater (KY276043); Black Band disease Psuedodiploria strigosa Curaco (HM768612); Favia spp. mucus adjacent to Black Band disease (EF089441.1)
Flavobacteriaceae Tenacibaculum	126	TACGGAGGGTGCAAGCGTTATCCGGAATCATTGGGTTTAAAGGGTCCGCAGGCGGTCAATTAAGTCAGAGGTGAAATCCCATAGCTTAACTATGGAACTGCCTTTGATACTGGTTGACTTGAGTTATACGG		Lake water (MK636535.1); Coral (Galaxea fascularis MT187726.1, Nagasaki LC530062.1);
Arcobacteraceae Arcobacter	131	TACGGAGGGTGCAAGCGTTACTCGGAATCACTGGGCGTAAAGAGCGTGTAGGCGGGTTAATAAGTTTGAAGTGAAATCCTATGGCTCAACCATAGAACTGCTTTGAAAACTGTTAACCTAGAATATGGGAG		Black Band disease Favia spp. Eliat (GU472139); Rea Sea Acropora eurystoma exposed to 8.2pH (GU319311.1); Orbicella faveolata White Plague Disease Caribbean (FJ203148.1);
Arcobacteraceae Arcobacter	141	TACGGAGGGCGCAAGCGTTACTCGGAATCACTGGGCGTAAAGAGCGTGTAGGCGGGTTAATAAGTTGGATGTGAAATCCTATGGCTCAACCATAGAACTGCATCCAAAACTGTTAACCTAGAGTATGGGAG		Coral (Philipines GQ413587.1, heat stressed Sinularis spp. FJ654572.1)
Vibrio	142	TACGGAGGGTGCGAGCGTTAATCGGAATTACTGGGCGTAAAGCGCATGCAGGTGGTTTGTTAAGTCAGATGTGAAAGCCCGGGGCTCAACCTCGGAAGGTCATTTGAAACTGGCAAGCTAGAGTACTGTAG	97.62% Becker ; 97.70% Meyer	biofilm (JQ727003.1) ; Black Band disease Pseudodiploria strigosa curacao (HM768601.1); sediment (HQ400831.1) ; Sinularia spp. exposed to heat stress (FJ654597.1); Orbicella faveolata in aq (FJ202558.1); Turbinaria mesenterina healthy tissue adjacent to disease white syndrome lesion Australia (EU267665.1)
Clostridiaceae Anaeromicrobium	153	TACGTAGGGGGCAAGCGTTATCCGGATTTACTGGGCGTAAAGGGTGTGTAGGCGGTTATGCAAGTTGATGGTGAAAGGCTACGGCTCAACCGTAGTAAGCCGTCAAAACTGCATGACTTGAGTGCAGGAGA		sediment (Pacific NR_156897.1); Seaweed (Indonesia JQ670729.1); Marine Sponge (Florida EF629781.1); Unspecified Coral disease (Brazil Mussimilia hispida GU199802.1)
Nitrincolaceae Amphritea	174	TACGGAGGGTCCGAGCGTTAATCGGAATTACTGGGCGTAAAGCGCGCGTAGGCGGTTTGTTAAGTCAGATGTGAAAGCCCAGGGCTCAACCTTGGAACTGCACCTGATACTGGCAAACTAGAGTACAGAAG		Porites white path syndrome (Mayotte Porites lutea KF179831.1); shrimp intestine (KF338123.1); White Plague Disease (Porites lutea KC527440.1); Sponge (Great Barrier Reef JN210744.1); Black Band disease (Curaco Colpophylia natans JN210744.1, Eilat Favia spp. GU472280.1);
Marinilabiliaceae Carboxylicivirga	191	TACGGAGGATGCGAGCGTTATCCGGATTCATTGGGTTTAAAGGGTGCGTAGGCGGAATATTAAGTCAGGGGTGAAAGTTTGTGGCTCAACCATAAAATTGCCTTTGATACTGGTATTCTTGAGTACATTTG		tiger prawn intestine (KF354333.1) ; Black Band disease Favia spp. Eliat (GU472009.1); Orbicella faveolata in aq (FJ202774.1)
Rhodobacteraceae lesiningera	194	TACGGAGGGGGTTAGCGTTGTTCGGAATTACTGGGCGTAAAGCGCGCGTAGGCGGATTGGAAAGTTGGGGGTGAAATCCCAGGGCTCAACCCTGGAACTGCCTCCAAAACTCCCAGTCTTGAGTTCGAGAG	None	Shrimp gut (Mexico MK589115.1, Thailand KF339692.1); coral (MK801599.1, Porites astreoides JN694867.1); sediment (Kanagawa LC094996.1); Crustose coraline algae (Great Barrier Reef JQ178442.1); Black Band disease (Bahamas Siderastrea siderea DQ446104.2)
Flavobacteriaceae Tenacibaculum	222	TACGGAGGGGGTTAGCGTTGTTCGGAATTACTGGGCGTAAAGCGCGCGTAGGCGGACCAGAAAGTTAGGGGTGAAATCCCGGGGCTCAACCCCGGAACTGCCTCTAAAACTCCTGATCTAGAGTTCGAGAG		Biofilm (LC330586.1), seawater (Brazil LT720516.1, China KU173635.1), Coral (Acropora hemprichii MW540626.1, Porites astreoides JN694876.1, Orbicella faveolata FJ203613.1); Urchin body wall lesion (AM930434.1); Black Band disease ( Red Sea Favia spp. EF089492.1, Curaco Colpophyllia natans HM768393.1, Great Barrier Reef Montipora hispida GQ204858.1, Orbicella faveolata FJ203123.1, Bahamas Siderast…
Lachnospiraceae Vallitalea	242	TACGTAGGGGGCAAGCGTTATCCGGATTTACTGGGTGTAAAGGGTGCGTAGGCGGCAAAGTAAGTCAGATGTGAAAGCCCGAAGCTCAACTTCGGGACTGCATTTGAAACTGCTTAGCTAGAGTGCAGGAG		Black Band disease Pseudodiploria strigosa Curacao (HM768582.1)
Flavobacteriaceae Maritimimonas	258	TACGGAGGGTGCAAGCGTTATTCGGAATCATTGGGTTTAAAGGGTTCGTAGGCTGGGTAATAAGTCAGTGGTGAAAATCTACAGCTTAACTGTAGTCGTGCCTTTGATACTGTTATTCTTGAGTTATATTG		None
Marinifilaceae Marinifilum	300	TACGGAGGATTCGAGCGTTATCCGGATTTATTGGGTTTAAAGGGTCCGTAGGCGGGCCTGTAAGTCAGTGGTGAAATCTTACGGCTCAACCGTGAAACTGCCATTGATACTGCAGGTCTTGAATTTAGTTG		Acropora pruinosa (JQ347321.1); Orbicella faveolata in aquarium (FJ202437.1); Korean seawater (KY281575.1); Acropora eurystoma exposed to pH 8.2 (GU319394.1); Porites lutea White Plague Disease (KC527457.1); Marine sponge (HM100938.1)
Family XII Fusibacter	382	TACGTATGGTGCAAGCGTTATCCGGAATCACTGGGCGTAAAGGGTACGTAGGCGGTGATGCAAGTCAGAAGTGAAAGGCTACGGCTCAACCGTAGTAAGCTTTTGAAACTGCATGACTAGAGTTCAGGAGA	97.62% Becker (ASV275)	seawater Korea (KY280562.1) ; White Plague Disease Porites lutea (KC527528.1); tiger prawn intestine (JX922545.1) ; Crustose coraline algae (HM178644.1) ; Black Band disease Eilat Favia spp. (GU471981.1); Montipora hispida Black Band disease Great Barrier Reef (GQ204963.1) ; Orbicella faveolata aquarium (FJ202321.1); Black Band disease Siderastrea siderea FL (EF123534.1) & Bahamas (DQ446120.2)
Rhodobacteraceae	390	TACGGAGGGGGTTAGCGTTGTTCGGAATTACTGGGCGTAAAGCGCGCGTAGGCGGATTGGAAAGTTAGAGGTGAAATCCCGGGGCTCAACCCCGGAACTGCCTTTAAAACTCCCAGTCTAGAGTTCGAGAG	100% ASV15252 Rosales	Shrimp gut (Mexico MK589266.1), Seawater (South Korea NR_145568.1, Hawaii EU919124.1), Black Band disease (Curaco Pseudodiploria strigosa HM768613.1, Bahamas Siderastrea siderea EF123420.1), White Plague Disease (Orbicella faveolata FJ203262.1)
Puniceicoccaceae coralimargarita	485	TACGGAGACTGCAAGCGTTACTCGGATTCACTGGGCGTAAAGGGTGCGTAGGCCGCTAAGCGTGTCGGGTGTGAAATCTCGGGGCTCAACCTCGAAACTGCGCCCGAAACTGTTTAGCTAGAGTATTGGAG		Seawater (Korean KY282223.1); Porites White Patch Syndrome (Mayotte Porites lutea KF179779.1), Coral (Acropora pruinosa JQ347318.1, Orbicella faveolata FJ202864.1)
cellvibrionaceae pseudoteredinibacte	547	TACGGAGGGTGCAAGCGTTAATCGGAATTACTGGGCGTAAAGCGCGCGTAGGCGGTTTGTTAAGCTAGTTGTGAAAGCCCAGGGCTCAACCTTGGAATTGCAATTAGAACTGGCAAGCTAGAGTGCAGCAG		Seawater (Korea KY276316.1), Shrimp Pond (Putian KF917995.1); Shrimp gut (JX922514.1); Sponge with white patch disease (HQ659568.1); Coral (Orbicella faveolata FJ202771.1, Great Barrier Reef Montipora mucus FJ809061.1 and tissue FJ809252.1, Great Barrier Reef Acropora mucus FJ809158.1);
Peptostreptococcaceae Peptoclostridium	574	TACGTAAGGGGCTAGCGTTATCCGGAATTACTGGGCGTAAAGGGTACGTAGGCGGTTTATTAAGTCAGGGGTGAAAGGCTACGGCTCAACCGTAGTAAGCCTTTGAAACTGATAAACTTGAGTATGGTAGA		sewawater korea (KY275630.1); lake water Mediterranean thalassohaline lake (MF992406.1) ; Orbicella faveolata aquarium (FJ202716.1) ; Black Band disease Favia spp. Red Sea (EF089455.1); dead lobster from a mass mortality event (DQ831103.1)
Saprospiraceae lewinella	584	TACGGAGGGTGCAAGCGTTATCCGGAATCACTGGGTTTAAAGGGTGCGTAGGCGGTTGAATCAGTCAGAGGTGAAAGCCCGGCGCTTAACGTCGGAATTGCCTTTGATACTGTTTAACTTGAATCAGGTTG		White Plague Disease (Thailand Porites lutea KC527483.1)
Saprospiraceae Phaeodactylibacter	628	TACGGAAGGTGCAAGCGTTATCCGGAATCACTGGGTTTAAAGGGTGCGTAGGCGGCATGATAAGTCAGAGGTGAAAGCTCATCGCTTAACGATGGAATTGCCTTTGATACTGTCATGCTTGAATCAAGTTG		None
Clostridiaceae	678	TACGTAGGTGGCAAGCGTTGTCCGGATTTACTGGGCGTAAAGAGTGTGTAGGCGGATTATTAAGTCAGATGTGAAATACCGGGGCTCAACCCCGGAACTGCATTTGATACTGGTAATCTAGAGTGCGGGAG		None
Cyckibacteriaceae reichenbachiella	729	TACGGAGGGTGCAAGCGTTGTCCGGATTTATTGGGTTTAAAGGGTGCGTAGGTGGCCTTATAAGTCAGTGGTGAAATTCTGCAGCTTAACTGTAGGACTGCCATTGATACTGTAGGGCTTGAGTGTCGTTG		None
Flavobacteriaceae	983	TACGGAGGATCCAAGCGTTATCCGGAATCATTGGGTTTAAAGGGTCCGTAGGTGGAAGATTAAGTCAGGGGTGAAAGTTTGCGGCTCAACCGTAAAATTGCCCTTGATACTGGTTTTCTTGAATCATTATG		None
Hyphomonadaceae algimonas	1204	TACGGAGGGGGCTAGCGTTGTTCGGAATTACTGGGCGTAAAGCGTGCGTAGGCGGACTGGAAAGTCAGATGTGAAATCCCGGGGCTCAACCCCGGAACTGCATTTGAAACTATCAGTCTAGAGTTCTGGAG		Black Band disease (Bahamas Siderastrea siderea EF123282.1); Coral (China Galaxea fascicularis KU354105.1)
